# Supplementary material for: Predictors of Efavirenz Plasma Exposure, Auto-Induction Profile, and Effect of Pharmacogenetic Variations among HIV-Infected Children in Ethiopia: A Prospective Cohort Study
Source: J Pers Med. 2021 Dec 5;11(12):1303. doi: 10.3390/jpm11121303 (PMC8707067; doi:10.3390/jpm11121303)
Supplement: Supplementary file 1 [file jpm-11-01303-s001.zip]

Archive with 1 entries (1 files):
- jpm-1439178-supplementary.pdf
